# Supplementary material for: Genetic Diversity, Linkage Disequilibrium and Population Structure of Bulgarian Bread Wheat Assessed by Genome-Wide Distributed SNP Markers: From Old Germplasm to Semi-Dwarf Cultivars
Source: Plants (Basel). 2021 May 31;10(6):1116. doi: 10.3390/plants10061116 (PMC8228972; doi:10.3390/plants10061116)
Supplement: Supplementary file 1 [file plants-10-01116-s001.zip]

Archive with 4 entries (2 files):
- plants-1218713-supplementary/plants-1218713.zip/
- plants-1218713-supplementary/plants-1218713.zip/Supplementary Material/
- plants-1218713-supplementary/plants-1218713.zip/Supplementary Material/Table S1_Plants.xlsx
- plants-1218713-supplementary/plants-1218713.zip/Supplementary Material/Table S2_Plants.xlsx
