# Supplementary material for: Genetic Diversity, Linkage Disequilibrium and Population Structure of Bulgarian Bread Wheat Assessed by Genome-Wide Distributed SNP Markers: From Old Germplasm to Semi-Dwarf Cultivars
Source: Plants (Basel). 2021 May 31;10(6):1116. doi: 10.3390/plants10061116 (PMC8228972; doi:10.3390/plants10061116)
Supplement: Supplementary file 1 [file plants-10-01116-s001.zip › plants-1218713-supplementary/plants-1218713.zip/Supplementary Material/Table S1_Plants.xlsx]

## Sheet: Statistics_Old_germplasm
Chromosome/genome	SNP number	GD					PIC					LD(r2)
		mean	min	max	SD	STD err	mean	min	max	SD	STD err	mean	min	max	SD	STD err
1A	1115	0.4	0.1	0.5	0.1	0.003	0.31	0.1	0.38	0.07	0.002	0.67	0.3	1	0.2	0.003
1B	1068	0.37	0.1	0.5	0.1	0.003	0.29	0.1	0.38	0.07	0.002	0.58	0.3	1	0.2	0.004
1D	393	0.39	0.1	0.5	0.1	0.005	0.31	0.1	0.37	0.07	0.004	0.64	0.3	1	0.2	0.003
2A	1156	0.37	0.1	0.5	0.1	0.003	0.3	0.1	0.38	0.08	0.002	0.67	0.3	1	0.2	0.002
2B	1273	0.37	0.1	0.5	0.1	0.003	0.29	0.1	0.38	0.09	0.002	0.69	0.3	1	0.2	0.003
2D	450	0.37	0.1	0.5	0.1	0.005	0.3	0.1	0.38	0.08	0.004	0.71	0.3	1	0.2	0.004
3A	1024	0.35	0.1	0.5	0.1	0.004	0.28	0.1	0.38	0.08	0.003	0.6	0.3	1	0.2	0.003
3B	1264	0.37	0.1	0.5	0.1	0.003	0.3	0.1	0.38	0.08	0.002	0.56	0.3	1	0.2	0.002
3D	241	0.38	0.1	0.5	0.1	0.007	0.3	0.1	0.38	0.07	0.004	0.71	0.3	1	0.2	0.008
4A	657	0.36	0.1	0.5	0.1	0.005	0.29	0.1	0.38	0.08	0.003	0.69	0.3	1	0.2	0.006
4B	591	0.34	0.1	0.5	0.1	0.005	0.28	0.1	0.38	0.08	0.003	0.71	0.3	1	0.2	0.003
4D	95	0.33	0.1	0.5	0.1	0.01	0.27	0.1	0.38	0.09	0.009	0.67	0.3	1	0.3	0.02
5A	1164	0.35	0.1	0.5	0.1	0.004	0.28	0.1	0.38	0.08	0.002	0.7	0.3	1	0.2	0.003
5B	1344	0.36	0.1	0.5	0.1	0.004	0.29	0.1	0.38	0.08	0.002	0.55	0.3	1	0.2	0.003
5D	311	0.38	0.1	0.5	0.1	0.007	0.3	0.1	0.38	0.08	0.005	0.6	0.3	1	0.2	0.006
6A	964	0.34	0.1	0.5	0.1	0.004	0.28	0.1	0.38	0.08	0.003	0.49	0.3	1	0.2	0.003
6B	1093	0.38	0.1	0.5	0.1	0.003	0.3	0.1	0.38	0.07	0.002	0.68	0.3	1	0.3	0.003
6D	303	0.36	0.1	0.5	0.1	0.006	0.29	0.1	0.38	0.07	0.004	0.71	0.3	1	0.2	0.005
7A	1275	0.36	0.1	0.5	0.1	0.003	0.29	0.1	0.38	0.08	0.002	0.71	0.3	1	0.2	0.003
7B	918	0.36	0.1	0.5	0.1	0.004	0.29	0.1	0.38	0.08	0.003	0.67	0.3	1	0.2	0.003
7D	243	0.35	0.1	0.5	0.1	0.008	0.28	0.1	0.38	0.08	0.005	0.45	0.3	1	0.2	0.01
A genome	7355	0.36	0.1	0.5	0.1	0.001	0.29	0.1	0.38	0.08	0.0009	0.65	0.3	1	0.2	0.002
B genome	7551	0.36	0.1	0.5	0.1	0.001	0.29	0.1	0.38	0.08	0.0009	0.63	0.3	1	0.2	0.002
D genome	2036	0.37	0.1	0.5	0.1	0.003	0.29	0.1	0.38	0.08	0.002	0.64	0.3	1	0.1	0.001
Average	16942	0.37	0.1	0.5	0.12	0.0008	0.29	0.1	0.38	0.08	0.0006	0.64	0.3	1	0.3	0.0002

## Sheet: Statistics_Modern_Cultivars
Chromosome/genome	SNP number	GD					PIC					LD(r2)
		mean	min	max	SD	STD err	mean	min	max	SD	STD err	mean	min	max	SD	STD err
1A	1120	0.35	0.1	0.5	0.13	0.004	0.28	0.09	0.4	0.09	0.003	0.45	0.1	1	0.28	0.002
1B	1102	0.33	0.09	0.5	0.12	0.004	0.27	0.09	0.38	0.08	0.002	0.44	0.1	1	0.26	0.002
1D	399	0.39	0.01	0.5	0.11	0.00571219	0.3	0.09	0.38	0.08	0.004	0.51	0.1	1	0.29	0.004
2A	1153	0.35	0.09	0.5	0.12	0.004	0.28	0.09	0.38	0.08	0.002	0.53	0.1	1	0.32	0.003
2B	1193	0.36	0.09	0.5	0.12	0.003	0.29	0.09	0.38	0.08	0.002	0.39	0.1	1	0.28	0.002
2D	464	0.37	0.1	0.5	0.12	0.006	0.29	0.1	0.38	0.08	0.004	0.54	0.1	1	0.3	0.004
3A	1064	0.36	0.1	0.5	0.13	0.004	0.28	0.09	0.38	0.09	0.003	0.41	0.1	1	0.27	0.002
3B	1303	0.35	0.1	0.5	0.12	0.003	0.28	0.1	0.38	0.08	0.002	0.4	0.1	1	0.26	0.002
3D	243	0.37	0.1	0.5	0.13	0.008	0.29	0.1	0.38	0.09	0.006	0.49	0.1	1	0.34	0.01
4A	648	0.33	0.09	0.5	0.13	0.005	0.27	0.09	0.37	0.09	0.003	0.36	0.1	1	0.26	0.003
4B	612	0.35	0.09	0.5	0.12	0.005	0.28	0.09	0.38	0.08	0.003	0.45	0.1	1	0.31	0.003
4D	105	0.35	0.1	0.5	0.13	0.01	0.28	0.09	0.38	0.09	0.009	0.34	0.1	1	0.3	0.01
5A	1217	0.35	0.1	0.5	0.12	0.003	0.28	0.1	0.38	0.08	0.002	0.42	0.1	1	0.29	0.002
5B	1427	0.35	0.1	0.5	0.12	0.003	0.28	0.09	0.38	0.08	0.002	0.39	0.1	1	0.26	0.002
5D	311	0.32	0.09	0.5	0.11	0.007	0.27	0.09	0.37	0.08	0.005	0.49	0.1	1	0.28	0.005
6A	1093	0.34	0.08	0.5	0.12	0.004	0.27	0.08	0.38	0.08	0.003	0.44	0.1	1	0.29	0.002
6B	1129	0.36	0.1	0.5	0.11	0.003	0.29	0.09	0.38	0.08	0.002	0.4	0.1	1	0.28	0.002
6D	308	0.35	0.1	0.5	0.13	0.007	0.28	0.1	0.38	0.09	0.005	0.56	0.1	1	0.31	0.006
7A	1286	0.36	0.09	0.5	0.12	0.003	0.29	0.09	0.38	0.08	0.002	0.41	0.1	1	0.28	0.002
7B	933	0.35	0.03	0.5	0.11	0.004	0.28	0.03	0.38	0.08	0.003	0.36	0.1	1	0.25	0.002
7D	256	0.34	0.09	0.5	0.13	0.008	0.28	0.09	0.38	0.09	0.005	0.35	0.1	1	0.3	0.01
A genome	7581	0.35	0.08	0.5	0.12	0.001	0.28	0.08	0.4	0.08	0.001	0.43	0.1	1	0.2	0.002
B genome	7699	0.35	0.03	0.5	0.12	0.001	0.28	0.03	0.38	0.08	0.001	0.4	0.1	1	0.2	0.001
D genome	2086	0.36	0.01	0.5	0.12	0.003	0.29	0.09	0.38	0.08	0.002	0.47	0.1	1	0.1	0.002
Average	17366	0.35	0.01	0.5	0.12	0.001	0.28	0.03	0.4	0.09	0.001	0.43	0.1	1	0.3	0.003

## Sheet: t-test
Chromosome/genome	t(GD)	t(PIC)	t(LD)
1A	10.188*	8.793*	21.365*
1B	8.42*	6.19*	14.029*
1D	0	1.871	7.333*
2A	4.351*	6.007*	12.609*
2B	2.253*	0	30.76*
2D	0	1.889	10.049*
3A	1.965*	0	18.217*
3B	4.58*	6.332*	17.439*
3D	0.948	1.364	8.667*
4A	4.677*	4.244*	25.72*
4B	-1.567	0	17.22*
4D	-1.21	-0.785	7.768*
5A	0	0	27.31*
5B	2.375*	3.289*	18.078*
5D	7.118*	4.676*	5.638*
6A	0	2.829*	4.493*
6B	4.48*	3.132*	22.752*
6D	1.065	1.53	7.094*
7A	0	0	31.177*
7B	2.046*	2.689*	29.43*
7D	0.96	0	4.358*
A genome	5.524*	7.637*	67.209*
B genome	5.585*	7.718*	71.004*
D genome	2.903*	0	54.568*
Average	15.434*	10.868*	63.409*
α=0.05
*-significant differences between means
