# Supplementary material for: Genetic Diversity, Linkage Disequilibrium and Population Structure of Bulgarian Bread Wheat Assessed by Genome-Wide Distributed SNP Markers: From Old Germplasm to Semi-Dwarf Cultivars
Source: Plants (Basel). 2021 May 31;10(6):1116. doi: 10.3390/plants10061116 (PMC8228972; doi:10.3390/plants10061116)
Supplement: Supplementary file 1 [file plants-10-01116-s001.zip › plants-1218713-supplementary/plants-1218713.zip/Supplementary Material/Table S2_Plants.xlsx]

## Sheet: Table S1
No	Accession name	Botanical variety	Accession status	Region of breeding/collection site	Year of registration of modern cultivars	Breeding institute	Known pedigree	Subpopulation (SP)	Q1	Q2	Q3	Cluster
171	Evmolpiya	lutescens	Modern	Southern Bulgaria	na	IPGR	na	AD	0.156	0.378	0.466	CS1.1
32	Kiten	erythrospermum	Modern	Northern Bulgaria	1976	DAI	(Libellula x Bez-1) x (NS-171-2 x Erythrospermum 19-45)	AD	0.295	0.259	0.446	CS1.7
47	KM-135	lutescens	Modern	Southern Bulgaria	2010	IPGR	Proteika х Zagorka	AD	0.31	0.196	0.494	CS1.1
58	Pavlinka	lutescens	Modern	Southern Bulgaria	after 2000	IPGR	na	AD	0.296	0.365	0.339	CS1.3
103	Sadovo-552	lutescens	Modern	Southern Bulgaria	1995	IPGR	Mironovskaya-15 х Н-10	AD	0.223	0.352	0.425	CS1.2
1	Aglika	lutescens	Modern	Northern Bulgaria	1997	DAI	2558-128 (incl. Bez-1) х Pliska	SP1	0	0.215	0.784	CS1.5
164	Aheloj	lutescens	Modern	Southern Bulgaria	1987	ESK	na	SP1	0.003	0.411	0.586	CS1.2
2	Albena	erythrospermum	Modern	Northern Bulgaria	1996	DAI	selection from F-1959-W 1-2 (Romania)	SP1	0	0.322	0.678	CS1.6
4	Altimir-67	erythrospermum	Modern	Western Bulgaria	1979	IG-BAS	Skorospelka 35 x Mexipak	SP1	0	0.247	0.753	CS1.7
3	Anna	lutescens	Modern	Northern Bulgaria	2005	DAI	Lepoklasa x Pryaspa	SP1	0	0.173	0.827	CS1.4
5	Antonovka	lutescens	Modern	Northern Bulgaria	2004	DAI	na	SP1	0	0	1	CS1.4
167	Asenovka	lutescens	Modern	Northern Bulgaria	1987	DAI	na	SP1	0	0.242	0.757	CS1.1
192	Avangard	lutescens	Modern	Southern Bulgaria	after 2000	IPGR	Pobeda + Sodium azide 1 mM	SP1	0.002	0.397	0.601	CS1.7
6	Bolyarka	lutescens	Modern	Northern Bulgaria	2004	DAI	Pryaspa x F 2076 W2-11 (Romania)	SP1	0	0.232	0.768	CS1.6
10	Boryana	lutescens	Modern	Southern Bulgaria	1999	IPGR	(9855-18/NS-314 x Avrora) х Momchil	SP1	0.428	0	0.572	CS1.1
169	Burgas-1	lutescens	Old	Southern Bulgaria			? x Neuzucht	SP1	0	0.138	0.862	CS1.7
14	Charodejka	lutescens	Modern	Northern Bulgaria	1979	DAI	Roussalka (improved) х Zlatna dolina	SP1	0.042	0.246	0.711	CS1.5
16	Demetra	lutescens	Modern	Northern Bulgaria	2004	DAI	2182-51 х 1613/86-1	SP1	0.007	0.42	0.573	CS1.5
18	Diamant	lutescens	Modern	Southern Bulgaria	1996	IPGR	Yubilej x Sadovo-1	SP1	0	0.326	0.673	CS1.2
20	Dobrotitsa	erythrospermum	Modern	Northern Bulgaria	1992	DAI	2558-128 (incl. Bez-1) х 4199 х 5460-1039	SP1	0	0.267	0.733	CS1.5
7	Dobrudzhanka	erythrospermum	Old	Northern Bulgaria				SP1	0	0.158	0.842	CS1.7
23	Dona	lutescens	Modern	Northern Bulgaria	2007	DAI	na	SP1	0.001	0.336	0.663	CS1.2
9	Dragana	erythrospermum	Modern	Northern Bulgaria	2009	DAI	Miryana (=Sredets-68 x Trakya)+gamma rays x Nadya (Russia)	SP1	0	0.314	0.686	CS1.5
11	Elitsa	erythrospermum	Modern	Northern Bulgaria	1997	DAI	Yuzhnaya Zarya x Pliska	SP1	0.103	0.14	0.757	CS1.5
13	Enola	erythrospermum	Modern	Northern Bulgaria	1997	DAI	(Kiten х 4360-5) х Trakiya) х Hersonskaya-552	SP1	0.09	0.186	0.725	CS1.5
15	Erythrospermum 19-16	erythrospermum	Old	Northern Bulgaria				SP1	0	0.445	0.555	CS1.5
22	Fermer	lutescens	Modern	Southern Bulgaria	2009	IPGR	Pobeda + gamma irradiation 50 Gy	SP1	0	0.11	0.89	CS1.7
170	Ferrugineum-2	ferrugineum	Old	Northern Bulgaria			San Pastore x S-134	SP1	0	0.489	0.511	CS1.5
17	Galateya	erythrospermum	Modern	Northern Bulgaria	1999	DAI	Pliska х 2367-8 (incl. Bez-1, Libellula)	SP1	0	0.236	0.764	CS1.5
26	Gladiator-113	lutescens	Modern	Western Bulgaria	1992	IG-BAS	(Skorospelka 35 х Mexipak) х Siete Cerros	SP1	0	0.384	0.616	CS1.6
28	Goritsa	lutescens	Modern	Northern Bulgaria	2010	DAI	na	SP1	0.246	0.22	0.535	CS1.6
34	Hrabrets	lutescens	Modern	Southern Bulgaria	na	IPGR	Rekord x Slavyanka	SP1	0	0	1	CS1.4
36	Ideal	lutescens	Modern	Northern Bulgaria	1999	DAI	М-51-112 (incl. Bez-1) х М-524 (incl. Sadovo-1)	SP1	0	0.23	0.77	CS1.7
19	Iveta	erythrospermum	Modern	Northern Bulgaria	2000	DAI	Obrij x Mironovskaya 61	SP1	0.073	0.273	0.655	CS1.5
40	Joana	lutescens	Modern	Southern Bulgaria	after 2000	IPGR	Pobeda + gamma irradiation 50 Gy	SP1	0	0.355	0.644	CS1.1
21	Kaliakra-2	erythrospermum	Modern	Northern Bulgaria	1968	DAI	(Ibo-1828 x La Pervision) x Bez-1 х Skorospelka-12	SP1	0	0.247	0.753	CS1.7
43	Kalina	erythrospermum	Modern	Northern Bulgaria	2010	DAI	Prostor x Enola x Prostor	SP1	0.001	0.379	0.621	CS1.6
25	Kaloyan	erythrospermum	Modern	Northern Bulgaria	1981	DAI	(Cnem х Avrora) х Roussalka	SP1	0	0.25	0.75	CS1.7
42	Karat	lutescens	Modern	Northern Bulgaria	1999	DAI	2811-2 (incl. Bez-1, Zlatna dolina, Sava) х 371-2023	SP1	0	0.29	0.71	CS1.7
30	Kardam	erythrospermum	Modern	Northern Bulgaria	1980	DAI	(19-16-14 х NS-171-2) х Avrora	SP1	0.009	0.272	0.719	CS1.7
44	Karina	lutescens	Modern	Northern Bulgaria	2004	DAI	Antilema 1-8 x Pliska	SP1	0	0.283	0.717	CS1.5
45	Katya	lutescens	Modern	Southern Bulgaria	1982	IPGR	Hebros x Bez-1	SP1	0.007	0.404	0.589	CS1.7
46	Kiara	erythrospermum	Modern	Northern Bulgaria	2010	DAI	Klassic x Enola	SP1	0	0.284	0.716	CS1.5
48	Korona	lutescens	Modern	Northern Bulgaria	2006	DAI	(Pryaspa х Ol'viya) х (Manital х Flamura 80 )	SP1	0.032	0.314	0.655	CS1.6
49	Krapets	lutescens	Modern	Northern Bulgaria	1982	DAI	S-233 х (S-134 х San Pastore) x Bez-1 х Bez-1x NS-171-2	SP1	0	0.26	0.74	CS1.7
173	Krasen	milturum	Modern	Northern Bulgaria	1977	DAI	na	SP1	0	0.277	0.722	CS1.7
35	Kristal	erythrospermum	Modern	Northern Bulgaria	1996	DAI	(F9-75 x (Langedog x 19-16 x Avrora) х 7523-11	SP1	0	0.262	0.738	CS1.5
50	Kristi	lutescens	Modern	Northern Bulgaria	2005	DAI	Miryana (=Sredets-68 x Trakya)+gamma rays x Pryaspa x Enola	SP1	0	0.085	0.915	CS1.5
84	Kristora	lutescens	Modern	Northern Bulgaria	after 2000	DAI	Kristal х Todora	SP1	0	0.283	0.717	CS1.5
39	Lada	graecum	Modern	Southern Bulgaria	1981	IPGR	(Etoile de Choisy x Bez-4) x Mexipak	SP1	0	0.428	0.572	CS1.2
38	Laska	erythrospermum	Modern	Northern Bulgaria	1997	DAI	F-2498-W1-2 (Romania) х Obrij	SP1	0	0.433	0.567	CS1.6
78	Lazarka	lutescens	Modern	Northern Bulgaria	2007	DAI	Yuna x Flamura 85	SP1	0.013	0.352	0.635	CS1.6
191	Lider	lutescens	Modern	Northern Bulgaria	2010	DAI	Roussalka x Ae. variabilis x Trayana	SP1	0.196	0	0.804	CS1.4
52	Liliya	lutescens	Modern	Northern Bulgaria	2000	DAI	Pryaspa х Mironovskaya 27	SP1	0.189	0.176	0.635	CS1.6
53	Lozen-6	lutescens	Modern	Western Bulgaria	2003	IG-BAS	(T. dicoccum x Ae. crassa) x Avrora	SP1	0	0.397	0.602	CS1.2
54	Ludogorie	lutescens	Modern	Northern Bulgaria	2000	DAI	(SO 290/756 х 4888-682) х Pliska) х 4067-622	SP1	0	0.255	0.744	CS1.5
59	Lyusil	lutescens	Modern	Southern Bulgaria	2005	IPGR	selection in line КС 750 (=Yantar х Medven)	SP1	0.058	0.396	0.546	CS1.1
61	Medeya	lutescens	Modern	Northern Bulgaria	1999	DAI	Polukarlik-3 х Yantar	SP1	0	0.133	0.867	CS1.4
41	Merilin	erythrospermum	Modern	Northern Bulgaria	2007	DAI	Lutescens 598 х kG2852-21 х SIWWSN-T-118-12	SP1	0	0.335	0.664	CS1.5
67	Miziya	lutescens	Modern	Northern Bulgaria	2000	DAI	Vratsa х 271-63 (Shipka)	SP1	0	0.34	0.659	CS1.5
68	Murgavets	erythrospermum	Modern	Southern Bulgaria	1994	IPGR	Altimir-67 (=Skorospelka-35 x Mexipac) х Sadovo-1	SP1	0.208	0.234	0.558	CS1.6
69	Mustang	lutescens	Modern	Southern Bulgaria	1997	IPGR	Sadovo-1 х S 1503-142 (line from Zimbabwe) х Sadovo Super х Clement	SP1	0	0.215	0.785	CS1.1
71	Neda	lutescens	Modern	Northern Bulgaria	2004	DAI	GP 2558-128 (incl. Bez-1) х 3746-2 (=Sadovo-1 х Roason)	SP1	0	0	1	CS1.4
72	Niki	lutescens	Modern	Southern Bulgaria	after 2000	IPGR	na	SP1	0	0.356	0.644	CS1.1
74	Nikolaj	lutescens	Modern	Southern Bulgaria	after 2000	IPGR	Bul 5052- Ph x VІІІ F5 kr.19-а2-10	SP1	0	0.395	0.605	CS1.2
76	Nivyana	lutescens	Modern	Northern Bulgaria	1999	DAI	Yantar x Obrij	SP1	0	0.022	0.978	CS1.4
60	Nova Zvezda	lutescens	Modern	Southern Bulgaria	after 2000	IPGR	90-Zong 150 x КС60	SP1	0	0	1	CS1.4
80	Ogosta	lutescens	Modern	Northern Bulgaria	1978	DAI	(N 234 х S-13) x Bez-1	SP1	0.004	0.031	0.965	CS1.4
82	Panaceya	lutescens	Modern	Northern Bulgaria	after 2000	DAI	Pobeda + Sodium azide 1 mM	SP1	0.415	0	0.585	CS1.3
75	Petya	erythrospermum	Modern	Southern Bulgaria	2003	IPGR	Thesse x 10/108 Karmen	SP1	0.037	0.455	0.508	CS1.3
175	Plamuk	lutescens	Old	Southern Bulgaria				SP1	0	0.23	0.77	CS1.7
86	Pliska	lutescens	Modern	Northern Bulgaria	1981	DAI	(5517-А-5-5-1-Р3) х Roussalka	SP1	0	0.308	0.691	CS1.5
88	Pobeda	lutescens	Modern	Southern Bulgaria	1984	IPGR	T. sphaerococcum x Rotund. x (T. durum x Secale montanum) x Bez-1 х Mexican 225	SP1	0.07	0.233	0.697	CS1.7
89	Polena	erythrospermum	Modern	Northern Bulgaria	after 2000	DAI	Kristal х Spartanka	SP1	0.001	0.383	0.616	CS1.5
177	Predela	lutescens	Modern	Southern Bulgaria	na	IPGR	na	SP1	0	0.214	0.786	CS1.1
186	Prelom	lutescens	Modern	Southern Bulgaria	1996	IPGR	Rositsa х Tundzha	SP1	0	0.365	0.634	CS1.2
92	Preslav	lutescens	Modern	Northern Bulgaria	1996	DAI	Armada x 9987-29 (incl. Slavyanka)	SP1	0.108	0.251	0.641	CS1.6
94	Progres	lutescens	Modern	Northern Bulgaria	2000	DAI	15-92 х 1027-1	SP1	0	0.261	0.739	CS1.7
96	Pryaspa	lutescens	Modern	Northern Bulgaria	1989	DAI	Avrora х Era (selection)	SP1	0	0	1	CS1.4
179	Puldin	lutescens	Modern	Southern Bulgaria	na	IPGR		SP1	0	0.419	0.581	CS1.2
100	Roussalka	erythrospermum	Modern	Northern Bulgaria	1971	DAI	S-13 x BAN-54	SP1	0	0.315	0.684	CS1.5
101	Sadovo-1	lutescens	Modern	Southern Bulgaria	1974	IPGR	Yubilejna-3 х Bez-1	SP1	0	0.383	0.617	CS1.1
105	Sadovo-772	lutescens	Modern	Southern Bulgaria	1996	IPGR	Skitiya х Sadovo-1	SP1	0	0.425	0.575	CS1.2
111	Skitiya	lutescens	Modern	Northern Bulgaria	1980	DAI	Sonora-64 х Kavkaz х Zlatna dolina	SP1	0	0.326	0.673	CS1.5
113	Slavejno	lutescens	Modern	Southern Bulgaria	after 2000	IPGR	Prelom x Gabrier	SP1	0.316	0.169	0.516	CS1.3
115	Slaven	lutescens	Modern	Southern Bulgaria	after 2000	IPGR	Garant x Bononiya	SP1	0.068	0.312	0.619	CS1.1
117	Slaveya	lutescens	Modern	Northern Bulgaria	2000	DAI	Pliska х 2558-128 х Pliska	SP1	0	0.223	0.777	CS1.5
182	Slavyani	lutescens	Old	Southern Bulgaria				SP1	0	0.17	0.83	CS1.7
119	Slavyanka	lutescens	Modern	Northern Bulgaria	1975	DAI	NS-313 x Bez-1	SP1	0	0.094	0.905	CS1.7
116	Sredets-68	erythrospermum	Modern	Western Bulgaria	1968	IG-BAS	Skorospelka 35 х Mexipac	SP1	0	0.369	0.63	CS1.6
81	Stolets	erythrospermum	Modern	Northern Bulgaria	na	DAI	na	SP1	0.057	0.305	0.638	CS1.7
120	Stoyana	lutescens	Modern	Northern Bulgaria	2010	DAI	2477-2 (=NS 175/2/Libelula/Bez-1) х Slaveya	SP1	0	0.418	0.582	CS1.5
124	Strelets	lutescens	Modern	Southern Bulgaria	after 2000	IPGR	Prelom x Super fatua	SP1	0	0.362	0.638	CS1.2
126	Svilena	lutescens	Modern	Northern Bulgaria	1994	DAI	(863-А-31 х Super Zlatna) х 76-24-5	SP1	0	0.24	0.76	CS1.7
185	Tangra	milturum	Modern	Northern Bulgaria	1978	DAI	na	SP1	0	0.203	0.797	CS1.7
128	Todora	lutescens	Modern	Northern Bulgaria	1996	DAI	1011-57 х Trayana	SP1	0	0.336	0.663	CS1.5
131	Toshevka	lutescens	Modern	Northern Bulgaria	1978	DAI	NS-314 x Bez-1	SP1	0.067	0.202	0.731	CS1.7
132	Trakiya	erythrospermum	Modern	Northern Bulgaria	1977	DAI	(Bez-1 х Elia) х Roussalka	SP1	0	0.205	0.795	CS1.5
135	Tsarevets	lutescens	Modern	Southern Bulgaria	2008	IPGR	Zebrets x Katya	SP1	0.028	0.455	0.517	CS1.2
187	Tundzha	lutescens	Modern	Southern Bulgaria	na	IPGR	na	SP1	0.413	0.071	0.516	CS1.3
136	Vega	erythrospermum	Modern	Northern Bulgaria	1976	DAI	(No 301 х S-13) х Rannaya-12 х NS-314	SP1	0	0.292	0.708	CS1.7
137	Velizara	lutescens	Modern	Northern Bulgaria	2000	DAI	Yantar х Przhevalskaya	SP1	0	0.134	0.866	CS1.4
188	Vezhen	lutescens	Modern	Northern Bulgaria	na	DAI	na	SP1	0.087	0.34	0.573	CS1.5
139	Vikhar	lutescens	Modern	Southern Bulgaria	after 2000	IPGR	Yunak x Flamura 80	SP1	0.001	0.318	0.681	CS1.1
190	Vselena	lutescens	Modern	Southern Bulgaria	after 2000	IPGR	Momchil + Sodium azide 1 mM	SP1	0	0.214	0.785	CS1.1
73	Yana	erythrospermum	Modern	Southern Bulgaria	1991	IPGR	na	SP1	0	0.413	0.587	CS1.6
142	Yanitsa	lutescens	Modern	Northern Bulgaria	2009	DAI	na	SP1	0.04	0	0.96	CS1.4
145	Yantar	lutescens	Modern	Northern Bulgaria	1982	DAI	Avrora х Era	SP1	0	0	0.999	CS1.4
146	Yasen	erythrospermum	Modern	Northern Bulgaria	1988	DAI	(5517-А-5-5-1-Р3) х Roussalka	SP1	0.095	0.331	0.575	CS1.7
151	Zagore	lutescens	Modern	Northern Bulgaria	1983	DAI	na	SP1	0.113	0.305	0.582	CS1.5
156	Zlatina	erythrospermum	Modern	Northern Bulgaria	2005	DAI	na	SP1	0	0.289	0.711	CS1.6
159	Zlatitsa	lutescens	Modern	Northern Bulgaria	2003	DAI	Yuna (Russia) x Flamura 85 (Romania)	SP1	0	0.283	0.716	CS1.4
63	Zlatiya	erythrospermum	Modern	Northern Bulgaria	after 2000	DAI	na	SP1	0.252	0.067	0.682	CS1.7
161	Zora	lutescens	Modern	Northern Bulgaria	1997	DAI	(2558-128 х 5460-965) х 6350-44 (incl. No234, Erythrospermum 34, Roussalka)	SP1	0.261	0.079	0.661	CS1.7
								Qmean	0.0379908	0.253826	0.708073
165	Beliya	graecum	Old	Northern Bulgaria			selection from a local wheat	SP2	0	0.754	0.246	CS2.1
122	Bulgarische weizen-44	ferrugineum	Old	Southern Bulgaria				SP2	0	0.998	0.002	CS2.1
166	Dimitrovka 5-11	erythrospermum	Old	Northern Bulgaria				SP2	0.043	0.589	0.368	CS1.2
168	Druzhba	erythrospermum	Modern	Northern Bulgaria	1976	DAI	na	SP2	0	0.802	0.198	CS2.2
118	Dunavka	erythrospermum	Old	Southern Bulgaria				SP2	0.329	0.671	0	CS2.1
114	Duskot-171	ferrugineum	Old (landrace)	Northern Bulgaria				SP2	0	0.747	0.252	CS2.1
112	Ferrugineum-113	ferrugineum	Old	Southern Bulgaria				SP2	0.001	0.672	0.327	CS2.1
110	Ivancha	ferrugineum	Old (landrace)	Northern Bulgaria				SP2	0	0.747	0.252	CS2.1
109	Karnobat-92	erythrospermum	Old	Southern Bulgaria				SP2	0	0.755	0.245	CS2.1
102	Karnobatska ranozrejka	erythrospermum	Old	Southern Bulgaria			Glorieti x No 159	SP2	0.001	0.893	0.106	CS2.2
99	Knezha	ferrugineum	Old	Western Bulgaria				SP2	0	0.921	0.079	CS2.1
172	Kozlovets	erythrospermum	Old (landrace)	Northern Bulgaria				SP2	0	0.968	0.032	CS2.2
108	Maritsa	erythrospermum	Old	Southern Bulgaria				SP2	0.08	0.92	0	CS2.2
106	Merkur	erythrospermum	Old	Southern Bulgaria				SP2	0	0.926	0.074	CS2.2
104	Nadezhda-2	erythrospermum	Old	Southern Bulgaria			wheat-Agropyron hybrid-186 х Окерман	SP2	0	0.886	0.113	CS2.2
97	Nedan	erythrospermum	Old (landrace)	Northern Bulgaria				SP2	0.078	0.849	0.072	CS2.1
162	No100-10	erythrospermum	Old	Northern Bulgaria				SP2	0	0.97	0.03	CS2.2
127	No1153	erythrospermum	Old	Northern Bulgaria				SP2	0	0.65	0.35	CS2.1
148	No127	erythrospermum	Old	Northern Bulgaria				SP2	0	0.75	0.249	CS2.2
155	No14 (Obr chiflik)	ferrugineum	Old	Northern Bulgaria				SP2	0	0.897	0.102	CS2.1
125	No1438	erythrospermum	Old	Northern Bulgaria				SP2	0	0.651	0.349	CS2.1
143	No159-early (Obr chiflik)	erythrospermum	Old	Northern Bulgaria			Local wheat x Noe	SP2	0	0.999	0	CS2.2
144	No159-late (Obr chiflik)	ferrugineum	Old	Northern Bulgaria			Local wheat x Noe	SP2	0	0.657	0.343	CS2.1
153	No16 (Obr chiflik)	ferrugineum	Old	Northern Bulgaria				SP2	0	0.91	0.09	CS2.1
141	No165	hostianum	Old	Northern Bulgaria				SP2	0	0.607	0.393	CS1.2
138	No182	erythrospermum	Old	Northern Bulgaria				SP2	0	1	0	CS2.2
163	No2315	lutescens	Old	Northern Bulgaria				SP2	0	0.823	0.176	CS2.2
140	No264	erythrospermum	Old	Northern Bulgaria				SP2	0.002	0.975	0.023	CS2.2
134	No301	erythrospermum	Old	Northern Bulgaria				SP2	0	0.883	0.117	CS2.2
130	No312	ferrugineum	Old	Northern Bulgaria				SP2	0	0.986	0.014	CS2.2
157	No7 (Obr chiflik)	ferrugineum	Old	Northern Bulgaria				SP2	0	0.998	0.002	CS2.1
150	No84 (Obr chiflik)	erythrospermum	Old	Northern Bulgaria				SP2	0.423	0.577	0	CS2.1
91	Okerman-17	ferrugineum	Old	Southern Bulgaria			Noe x No 16	SP2	0.085	0.597	0.318	CS1.2
83	Okerman-804	ferrugineum	Old	Southern Bulgaria			(Noe x No 16 ) x Mentana	SP2	0.004	0.668	0.328	CS1.2
174	Polyak	ferrugineum	Old	Southern Bulgaria				SP2	0	0.998	0.002	CS2.1
87	Popovo	ferrugineum	Old (landrace)	Northern Bulgaria				SP2	0	0.886	0.114	CS2.1
178	Primorets	lutescens	Modern	Southern Bulgaria	na	ESK	na	SP2	0	0.546	0.454	CS1.2
98	Rada	lutescens	Modern	Northern Bulgaria	2012	DAI	na	SP2	0.032	0.873	0.094	CS2.1
107	Sadovo super	lutescens	Modern	Southern Bulgaria	1976	IPGR	Moisson x (Yubilejna-3 x wheat-Agropyron hybrid 186)	SP2	0	0.598	0.402	CS1.2
180	Sadovska ranozrejka-4	ferrugineum	Old	Southern Bulgaria				SP2	0	0.682	0.318	CS1.2
181	Slomer	erythrospermum	Old (landrace)	Northern Bulgaria				SP2	0	0.824	0.175	CS2.1
183	Sofia-312	graecum	Old	Western Bulgaria				SP2	0	0.88	0.12	CS2.2
176	Sofia-40	erythrospermum	Old	Western Bulgaria				SP2	0	0.759	0.241	CS2.1
55	Stalinka	pseudohostianum	Old	Southern Bulgaria				SP2	0	0.926	0.073	CS2.2
121	Stozher	lutescens	Modern	Southern Bulgaria	after 2000	IPGR	Kardam х (NS-171-2 x Kavkaz) х Kavkaz	SP2	0.002	0.512	0.486	CS1.3
79	Tencha	erythrospermum	Old (landrace)	Northern Bulgaria				SP2	0.284	0.713	0.003	CS2.1
90	Trapezitsa	lutescens	Modern	Northern Bulgaria	1974	DAI	na	SP2	0.031	0.541	0.429	CS2.2
77	Vitosha	erythrospermum	Old	Western Bulgaria				SP2	0	0.827	0.173	CS2.2
66	Yubilejna-2	erythrospermum	Old	Southern Bulgaria			(Noe x Nо 16) x Mentana	SP2	0	0.84	0.16	CS2.2
								Qmean	0.0284694	0.79798	0.173347
8	Bononiya	lutescens	Modern	Southern Bulgaria	1988	IPGR	Krasnodarskij karlik x Ludogorka	SP3	0.831	0	0.169	CS3
12	Bozhana	lutescens	Modern	Northern Bulgaria	2010	DAI	Obrij (=Red River 68) х Odesskaya 51	SP3	0.741	0	0.258	CS3
189	Gizda	lutescens	Modern	Southern Bulgaria	after 2000	IPGR	Pobeda + Sodium azide 1mM	SP3	0.88	0	0.119	CS3
29	Guinness	lutescens	Modern	Southern Bulgaria	2005	IPGR	Katya + gamma irradiation 50 Gy	SP3	0.847	0	0.153	CS3
31	Hebros	lutescens	Modern	Southern Bulgaria	1974	IPGR	Fortunato x No 301	SP3	0.936	0.064	0	CS3
37	Kremena	milturum	Modern	Northern Bulgaria	1975	DAI	(Erythrospermum 894 x Campоdoro) х Bez-1	SP3	0.708	0	0.292	CS3
51	Levent	lutescens	Modern	Northern Bulgaria	1973	DAI	Bez-1 х Fiorello	SP3	0.526	0.068	0.406	CS1.3
57	Ludogorka	lutescens	Modern	Northern Bulgaria	1973	DAI	Bez-1 х Etoile de Choisy	SP3	0.654	0	0.346	CS3
64	Milena	lutescens	Modern	Northern Bulgaria	1996	DAI	((203-238 х Vedrina) х 593-51) х ((Olsen dwarf x Odesskaya 16) х (Yuzhnaya Zarya х 780-66) х Odesskaya 86)	SP3	0.811	0.01	0.179	CS3
65	Momchil	lutescens	Modern	Southern Bulgaria	1982	IPGR	NS-11-36 х Avrora	SP3	0.425	0.23	0.345	CS1.3
93	Nova Sadovka	erythrospermum	Old	Southern Bulgaria				SP3	0.765	0.235	0	CS3
95	Prostor	erythrospermum	Modern	Northern Bulgaria	1988	DAI	(Roussalka х Rannya 12) х Nadadores (Mexico)	SP3	0.753	0.017	0.23	CS3
133	Trayana	lutescens	Modern	Northern Bulgaria	1981	DAI	(Ogosta х Kapli Supressia) х Avrora	SP3	0.755	0	0.245	CS3
70	Yubilejna-3	erythrospermum	Old	Southern Bulgaria			Окерман x Mentana	SP3	0.713	0.287	0	CS3
149	Yunak	lutescens	Modern	Southern Bulgaria	2003	IPGR	Momchil x Katya	SP3	0.634	0	0.366	CS1.1
160	Zlatoklas	erythrospermum	Modern	Northern Bulgaria	1975	DAI	(Erythrospermum 19-16 x Bez-1) х Bez-1) х NS-171-2	SP3	0.598	0.001	0.401	CS3
								Qmean	0.723563	0.057	0.219313
Notes:	Modern cultivars – semi-dwarf cultivars, carriers of one Rht (Reduced height) gene or a combination of two
	Old germplasm comprises landraces, selections from landraces and old (historic) cultivars that are a result of
	early breeding through hybridization, do not possess semi-dwarfing genes.
Abbreviations:	DAI - Dobrudzha Agricultural Institute, General Toshevo (Northern Bulgaria
	IPGR - Institute of Plant Genetic Resources, Sadovo (Southern Bulgaria
	ESK - Experimental Station-Karnobat (Southern Bulgaria)
	IG-BAS-Institute of Genetics, Bulgarian Academy of Sciences (Western Bulgaria)
	AD-admixture entries
	Bez-1 - Bezostaya-1
